# Supplementary material for: An Approach to Intersectionally Target Mature Enteroendocrine Cells in the Small Intestine of Mice
Source: Cells. 2024 Jan 4;13(1):102. doi: 10.3390/cells13010102 (PMC10778503; doi:10.3390/cells13010102)
Supplement: Supplementary file 1 [file cells-13-00102-s001.zip]

Archive with 1 entries (1 files):
- cells-2769437-supplementary.pdf
